# Supplementary material for: Design of Cyclic Peptides Targeting Protein–Protein Interactions Using AlphaFold
Source: Int J Mol Sci. 2023 Aug 26;24(17):13257. doi: 10.3390/ijms241713257 (PMC10487914; doi:10.3390/ijms241713257)
Supplement: Supplementary file 1 [file ijms-24-13257-s001.zip]

Archive with 1 entries (1 files):
- ijms-2560713-supplementary.pdf
